# Supplementary material for: Chk1 and the Host Cell DNA Damage Response as a Potential Antiviral Target in BK Polyomavirus Infection
Source: Viruses. 2021 Jul 13;13(7):1353. doi: 10.3390/v13071353 (PMC8310304; doi:10.3390/v13071353)
Supplement: Supplementary file 1 [file viruses-13-01353-s001.zip]

Archive with 1 entries (1 files):
- viruses-1259340-supplementary.pdf
